# Supplementary material for: Cryptic Species? Patterns of Maternal and Paternal Gene Flow in Eight Neotropical Bats
Source: PLoS One. 2011 Jul 26;6(7):e21460. doi: 10.1371/journal.pone.0021460 (PMC3144194; doi:10.1371/journal.pone.0021460)
Supplement: Table S1 — GenBank and BOLD accessions for all COI and Dby 7th intron sequences. Museum accessions for all vouchered specimens. (XLS) [file pone.0021460.s002.xls]

## Sheet: Sheet2
Identification	Museum Sample ID	BOLD Processid	COI-5P GenBank	DBY-EX7-8 GenBank
Chrotopterus auritus	ROM 97992	ABGYA147-06	JF435243
Chrotopterus auritus	ROM 98021	ABGYA162-06	JF435244
Chrotopterus auritus	ROM 100411	ABGYA706-06	JF435245	JF458306
Chrotopterus auritus	ROM 103209	ABGYB474-06	JF435261	JF458317
Chrotopterus auritus	ROM 103360	ABGYB610-06	JF435256	JF458312
Chrotopterus auritus	ROM 103417	ABGYB659-06	JF435257	JF458313
Chrotopterus auritus	ROM 103454	ABGYB690-06	JF435258	JF458314
Chrotopterus auritus	ROM 103470	ABGYB706-06	JF435259	JF458315
Chrotopterus auritus	ROM 103477	ABGYB712-06	JF435260	JF458316
Chrotopterus auritus	ROM 104793	ABGYC016-06	JF435223	JF458295
Chrotopterus auritus	ROM 104818	ABGYC041-06	JF435224
Chrotopterus auritus	ROM 107202	ABGYC385-06	JF435225	JF458296
Chrotopterus auritus	ROM 107353	ABGYC516-06	JF435226	JF458297
Chrotopterus auritus	ROM 107431	ABGYC582-06	JF435227
Chrotopterus auritus	ROM 107449	ABGYC593-06	JF435228	JF458298
Chrotopterus auritus	ROM F39078	ABGYC612-06	JF435229
Chrotopterus auritus	ROM F39658	ABGYC641-06	JF435230	JF458299
Chrotopterus auritus	ROM 108170	ABGYC768-06	JF435231
Chrotopterus auritus	ROM 108360	ABGYD064-06	JF435216	JF458290
Chrotopterus auritus	ROM 108404	ABGYD106-06	JF435217	JF458291
Chrotopterus auritus	ROM 108509	ABGYD183-06	JF435219
Chrotopterus auritus	ROM 108927	ABGYD557-06	JF435218	JF458292
Chrotopterus auritus	ROM 109167	ABGYD749-06	JF435220	JF458293
Chrotopterus auritus	ROM 109171	ABGYD753-06	JF435221	JF458294
Chrotopterus auritus	ROM 109172	ABGYD754-06	JF435222
Chrotopterus auritus	ROM 111562	ABGYE119-06	JF435241	JF458305
Chrotopterus auritus	ROM 111611	ABGYE168-06	JF435263	JF458318
Chrotopterus auritus	ROM 111612	ABGYE169-06	JF435264	JF458319
Chrotopterus auritus	ROM 111673	ABGYE225-06	JF435265
Chrotopterus auritus	ROM 111745	ABGYE295-06	JF435266	JF458320
Chrotopterus auritus	ROM 111805	ABGYE355-06	JF435267	JF458321
Chrotopterus auritus	ROM 111979	ABGYE507-06	JF435268	JF458322
Chrotopterus auritus	ROM 112012	ABGYE539-06	JF435242
Chrotopterus auritus	ROM 112013	ABGYE540-06	JF435262
Chrotopterus auritus	ROM 113357	ABGYE758-06	JF435269
Chrotopterus auritus	ROM 113420	ABGYE816-06	JF435270
Chrotopterus auritus	ROM 113500	ABGYF010-06	JF435234	JF458301
Chrotopterus auritus	ROM 113518	ABGYF023-06	JF435235
Chrotopterus auritus	ROM 113519	ABGYF024-06	JF435236	JF458302
Chrotopterus auritus	ROM 113527	ABGYF030-06	JF435237
Chrotopterus auritus	ROM 113602	ABGYF075-06	JF435238
Chrotopterus auritus	ROM 113603	ABGYF076-06	JF435239	JF458303
Chrotopterus auritus	ROM 114875	ABGYF269-06	JF435240	JF458304
Chrotopterus auritus	ROM 118940	ABGYG1016-08	JF454590
Chrotopterus auritus	ROM 118941	ABGYG1017-08	JF454589
Chrotopterus auritus	ROM FN33837	ABMXA928-06	JF435233
Chrotopterus auritus	ROM F39079	ABRMM065-07	JF435232	JF458300
Chrotopterus auritus	ROM 117252	ABSMS090-06	EU096699
Chrotopterus auritus	ROM 96319	BCBN028-05	JF435247	JF458308
Chrotopterus auritus	ROM 96377	BCBN029-05	JF435248	JF458309
Chrotopterus auritus	ROM 99491	BCBN225-05	JF435246	JF458307
Chrotopterus auritus	ROM 103361	BCBN540-05	EF080303
Chrotopterus auritus	ROM 104074	BCBN599-05	JF435254
Chrotopterus auritus	ROM 105893	BCBN946-05	JF435255
Chrotopterus auritus	ROM 111063	BCBNT464-06	JF435253	JF458311
Chrotopterus auritus	ROM 111070	BCBNT469-06	JF435252	JF458310
Chrotopterus auritus	ROM 111085	BCBNT478-06	JF435251
Chrotopterus auritus	ROM 113369	BCBNT587-06	EF080304
Chrotopterus auritus	ROM 113421	BCBNT591-06	EF080299
Chrotopterus auritus	ROM 113422	BCBNT592-06	EF080300
Chrotopterus auritus	ROM 113443	BCBNT597-06	EF080301
Chrotopterus auritus	ROM 113966	BCBNT763-06	JF435250
Chrotopterus auritus	ROM 114103	BCBNT806-06	JF435249
Chrotopterus auritus	ROM 115602	BCBNT922-06	EF080302
Desmodus rotundus	ROM 104404	ABECA111-06	JF435280
Desmodus rotundus	ROM 104405	ABECA112-06	JF435281	JF458328
Desmodus rotundus	ROM 105268	ABECA374-06	JF435282
Desmodus rotundus	ROM 105271	ABECA377-06	JF435283
Desmodus rotundus	ROM 105377	ABECA465-06	JF435284
Desmodus rotundus	ROM 105613	ABECA581-06	JF435285	JF458329
Desmodus rotundus	ROM F37950	ABECA648-06	JF435286
Desmodus rotundus	ROM 105703	ABECA649-06	JF435287
Desmodus rotundus	ROM 105704	ABECA650-06	JF435288
Desmodus rotundus	ROM 97836	ABGYA045-06	JF435315
Desmodus rotundus	ROM 98025	ABGYA166-06	JF435316	JF458337
Desmodus rotundus	ROM 98112	ABGYA234-06	JF435317
Desmodus rotundus	ROM 98113	ABGYA235-06	JF435318	JF458338
Desmodus rotundus	ROM 100412	ABGYA707-06	JF435319	JF458339
Desmodus rotundus	ROM 100418	ABGYA713-06	JF435320
Desmodus rotundus	ROM 101056	ABGYB079-06	JF435271
Desmodus rotundus	ROM 103350	ABGYB604-06	JF435272	JF458323
Desmodus rotundus	ROM 103351	ABGYB605-06	JF435273	JF458324
Desmodus rotundus	ROM 103464	ABGYB700-06	JF435274	JF458325
Desmodus rotundus	ROM 103478	ABGYB713-06	JF435275
Desmodus rotundus	ROM 103509	ABGYB742-06	JF435276	JF458326
Desmodus rotundus	ROM 103510	ABGYB743-06	JF435277
Desmodus rotundus	ROM 104700	ABGYB856-06	JF435278	JF458327
Desmodus rotundus	ROM 104771	ABGYB926-06	JF435279
Desmodus rotundus	ROM 106715	ABGYC181-06	JF435310
Desmodus rotundus	ROM 106791	ABGYC238-06	JF435311
Desmodus rotundus	ROM 106792	ABGYC239-06	JF435312
Desmodus rotundus	ROM 106794	ABGYC241-06	JF435313
Desmodus rotundus	ROM 107440	ABGYC585-06	JF435314
Desmodus rotundus	ROM 108250	ABGYD028-06	JF435309	JF458336
Desmodus rotundus	ROM 111624	ABGYE181-06	JF435306	JF458335
Desmodus rotundus	ROM 111710	ABGYE261-06	JF435307
Desmodus rotundus	ROM 113460	ABGYE846-06	JF435308
Desmodus rotundus	ROM 113508	ABGYF017-06	JF435303
Desmodus rotundus	ROM 113684	ABGYF133-06	JF435304	JF458334
Desmodus rotundus	ROM 114877	ABGYF270-06	JF435305
Desmodus rotundus	ROM 118930	ABGYG1006-08	JF454614
Desmodus rotundus	ROM 118958	ABGYG1034-08	JF454619
Desmodus rotundus	ROM 116505	ABGYG382-06	JF435300
Desmodus rotundus	ROM 116569	ABGYG434-06	JF435301	JF458332
Desmodus rotundus	ROM 116580	ABGYG444-06	JF435302	JF458333
Desmodus rotundus	ROM 116711	ABGYG560-06	JF435299	JF458331
Desmodus rotundus	ROM 119033	ABGYG605-08	JF454632
Desmodus rotundus	ROM 119034	ABGYG606-08	JF454631
Desmodus rotundus	ROM 119035	ABGYG607-08	JF454630
Desmodus rotundus	ROM 119036	ABGYG608-08	JF454629
Desmodus rotundus	ROM 119060	ABGYG632-08	JF454612
Desmodus rotundus	ROM 119061	ABGYG633-08	JF454637
Desmodus rotundus	ROM 119062	ABGYG634-08	JF454636
Desmodus rotundus	ROM 119063	ABGYG635-08	JF454634
Desmodus rotundus	ROM 119064	ABGYG636-08	JF454633
Desmodus rotundus	ROM 119080	ABGYG652-08	JF454626
Desmodus rotundus	ROM 119081	ABGYG653-08	JF454625
Desmodus rotundus	ROM 119082	ABGYG654-08	JF454624
Desmodus rotundus	ROM 119084	ABGYG656-08	JF454623
Desmodus rotundus	ROM 119085	ABGYG657-08	JF454622
Desmodus rotundus	ROM 119086	ABGYG658-08	JF454621
Desmodus rotundus	ROM 119122	ABGYG694-08	JF454620
Desmodus rotundus	ROM 119123	ABGYG695-08	JF454618
Desmodus rotundus	ROM 119124	ABGYG696-08	JF454617
Desmodus rotundus	ROM 119125	ABGYG697-08	JF454616
Desmodus rotundus	ROM 119277	ABGYG849-08	JF454628
Desmodus rotundus	ROM 119284	ABGYG856-08	JF454627
Desmodus rotundus	ROM 119331	ABGYG903-08	JF454615
Desmodus rotundus	ROM 119332	ABGYG904-08	JF454613
Desmodus rotundus	ROM 119369	ABGYG941-08	JF454635
Desmodus rotundus	ROM 96220	ABMXC218-06	JF435296
Desmodus rotundus	ROM 97462	ABMXC536-06	JF435297
Desmodus rotundus	ROM 96221	ABMXC654-06	JF435298
Desmodus rotundus	ROM 111060	ABSA057-06	JF435292
Desmodus rotundus	ROM 111061	ABSA058-06	JF435293
Desmodus rotundus	ROM 111079	ABSA065-06	JF435294
Desmodus rotundus	ROM 111092	ABSA074-06	JF435295	JF458330
Desmodus rotundus	ROM F38108	ABSCA068-06	JF435291
Desmodus rotundus	ROM 117298	ABSMS136-06	EU096711
Desmodus rotundus	ROM 116936	ABSRA347-06	JF435289
Desmodus rotundus	ROM 117002	ABSRA413-06	JF435290
Desmodus rotundus	ROM 96219	BCBN025-05	JF435325	JF458342
Desmodus rotundus	ROM 98484	BCBN092-05	JF435323
Desmodus rotundus	ROM 99615	BCBN219-05	JF435324	JF458341
Desmodus rotundus	ROM 101471	BCBN460-05	JF435339	JF458349
Desmodus rotundus	ROM 101472	BCBN461-05	JF435337
Desmodus rotundus	ROM 97461	BCBN491-05	JF435322	JF458340
Desmodus rotundus	ROM 97463	BCBN492-05	JF435338
Desmodus rotundus	ROM 104266	BCBN649-05	JF435321
Desmodus rotundus	ROM 105246	BCBN809-05	JF435336
Desmodus rotundus	ROM 105696	BCBN883-05	JF435335	JF458348
Desmodus rotundus	ROM 107838	BCBNT164-06	JF435327
Desmodus rotundus	ROM 107839	BCBNT165-06	JF435326	JF458343
Desmodus rotundus	ROM 108295	BCBNT415-06	JF435328	JF458344
Desmodus rotundus	ROM 108331	BCBNT453-06	JF435329	JF458345
Desmodus rotundus	ROM 108332	BCBNT454-06	JF435330	JF458346
Desmodus rotundus	ROM 111051	BCBNT457-06	JF435331	JF458347
Desmodus rotundus	ROM 111058	BCBNT462-06	JF435332
Desmodus rotundus	ROM 111073	BCBNT472-06	JF435334
Desmodus rotundus	ROM 111074	BCBNT473-06	JF435333
Desmodus rotundus	ROM 112547	BCBNT556-06	EF080322
Desmodus rotundus	ROM 113682	BCBNT667-06	EF080321
Desmodus rotundus	ROM 113683	BCBNT668-06	EF080323
Desmodus rotundus	ROM 113715	BCBNT672-06	EF080324
Desmodus rotundus	ROM 113809	BCBNT692-06	EF080325
Desmodus rotundus	ROM 115510	BCBNT882-06	EF080326
Desmodus rotundus	ROM 115511	BCBNT883-06	EF080327
Glossophaga soricina	ROM FN31468	ABCSA210-06	JF435374	JF458362
Glossophaga soricina	ROM 99212	ABCSA253-06	JF435359
Glossophaga soricina	ROM 99213	ABCSA254-06	JF435360
Glossophaga soricina	ROM 99214	ABCSA255-06	JF435361
Glossophaga soricina	ROM 99215	ABCSA256-06	JF435362	JF458356
Glossophaga soricina	ROM 99216	ABCSA257-06	JF435363
Glossophaga soricina	ROM 99217	ABCSA258-06	JF435364
Glossophaga soricina	ROM 99218	ABCSA259-06	JF435365
Glossophaga soricina	ROM 99237	ABCSA270-06	JF435366	JF458357
Glossophaga soricina	ROM 99290	ABCSA312-06	JF435372	JF458360
Glossophaga soricina	ROM 99582	ABCSA439-06	JF435373	JF458361
Glossophaga soricina	ROM 99612	ABCSA461-06	JF435367
Glossophaga soricina	ROM 99464	ABCSA481-06	JF435368
Glossophaga soricina	ROM 99470	ABCSA487-06	JF435369	JF458358
Glossophaga soricina	ROM 99472	ABCSA488-06	JF435370	JF458359
Glossophaga soricina	ROM 99473	ABCSA489-06	JF435371
Glossophaga soricina	ROM 118752	ABECB090-08	JF448847
Glossophaga soricina	ROM 97822	ABGYA032-06	JF435445
Glossophaga soricina	ROM 97839	ABGYA046-06	JF435446
Glossophaga soricina	ROM 97840	ABGYA047-06	JF435447	JF458399
Glossophaga soricina	ROM 97867	ABGYA060-06	JF435448	JF458400
Glossophaga soricina	ROM 97917	ABGYA085-06	JF435449
Glossophaga soricina	ROM 97918	ABGYA086-06	JF435450
Glossophaga soricina	ROM 98129	ABGYA240-06	JF435451
Glossophaga soricina	ROM 98130	ABGYA241-06	JF435452
Glossophaga soricina	ROM 98154	ABGYA254-06	JF435453
Glossophaga soricina	ROM 98155	ABGYA255-06	JF435454
Glossophaga soricina	ROM 98698	ABGYA302-06	JF435455
Glossophaga soricina	ROM 98758	ABGYA357-06	JF435456	JF458401
Glossophaga soricina	ROM 100178	ABGYA511-06	JF435457
Glossophaga soricina	ROM 100179	ABGYA512-06	JF435458	JF458402
Glossophaga soricina	ROM 100180	ABGYA513-06	JF435459
Glossophaga soricina	ROM 100181	ABGYA514-06	JF435460	JF458403
Glossophaga soricina	ROM 100182	ABGYA515-06	JF435461
Glossophaga soricina	ROM 100183	ABGYA516-06	JF435462
Glossophaga soricina	ROM 100184	ABGYA517-06	JF435463	JF458404
Glossophaga soricina	ROM 100224	ABGYA551-06	JF435464
Glossophaga soricina	ROM 100810	ABGYA761-06	JF435465
Glossophaga soricina	ROM 100916	ABGYA850-06	JF435466	JF458405
Glossophaga soricina	ROM 101109	ABGYB128-06	JF435354
Glossophaga soricina	ROM 102907	ABGYB205-06	JF435355
Glossophaga soricina	ROM 103258	ABGYB523-06	JF435340
Glossophaga soricina	ROM 103259	ABGYB524-06	JF435341
Glossophaga soricina	ROM 103365	ABGYB614-06	JF435342
Glossophaga soricina	ROM 103457	ABGYB693-06	JF435343
Glossophaga soricina	ROM 103458	ABGYB694-06	JF435344	JF458350
Glossophaga soricina	ROM 103459	ABGYB695-06	JF435345	JF458351
Glossophaga soricina	ROM 103460	ABGYB696-06	JF435346	JF458352
Glossophaga soricina	ROM 103461	ABGYB697-06	JF435347	JF458353
Glossophaga soricina	ROM 103484	ABGYB718-06	JF435348
Glossophaga soricina	ROM 103507	ABGYB740-06	JF435349
Glossophaga soricina	ROM 103508	ABGYB741-06	JF435350
Glossophaga soricina	ROM 103523	ABGYB755-06	JF435351
Glossophaga soricina	ROM 103524	ABGYB756-06	JF435352
Glossophaga soricina	ROM 103528	ABGYB760-06	JF435353	JF458354
Glossophaga soricina	ROM 106642	ABGYC130-06	JF435435
Glossophaga soricina	ROM 107107	ABGYC302-06	JF435436	JF458393
Glossophaga soricina	ROM 107120	ABGYC309-06	JF435437	JF458394
Glossophaga soricina	ROM 107263	ABGYC439-06	JF435438	JF458395
Glossophaga soricina	ROM 107344	ABGYC508-06	JF435439	JF458396
Glossophaga soricina	ROM 107345	ABGYC509-06	JF435433
Glossophaga soricina	ROM 107346	ABGYC510-06	JF435434	JF458392
Glossophaga soricina	ROM 107416	ABGYC570-06	JF435440
Glossophaga soricina	ROM 107417	ABGYC571-06	JF435441	JF458397
Glossophaga soricina	ROM 107418	ABGYC572-06	JF435442	JF458398
Glossophaga soricina	ROM 107463	ABGYC645-06	JF435443
Glossophaga soricina	ROM 108095	ABGYC695-06	JF435444
Glossophaga soricina	ROM 108359	ABGYD063-06	JF435427
Glossophaga soricina	ROM 108663	ABGYD323-06	JF435429	JF458390
Glossophaga soricina	ROM 108682	ABGYD341-06	JF435430
Glossophaga soricina	ROM 108726	ABGYD381-06	JF435431	JF458391
Glossophaga soricina	ROM 108784	ABGYD433-06	JF435432
Glossophaga soricina	ROM 108914	ABGYD549-06	JF435428
Glossophaga soricina	ROM 111555	ABGYE112-06	JF435411	JF458381
Glossophaga soricina	ROM 111566	ABGYE123-06	JF435412	JF458382
Glossophaga soricina	ROM 111594	ABGYE151-06	JF435414
Glossophaga soricina	ROM 111637	ABGYE191-06	JF435415	JF458383
Glossophaga soricina	ROM 111692	ABGYE244-06	JF435416
Glossophaga soricina	ROM 111981	ABGYE509-06	JF435417
Glossophaga soricina	ROM 112043	ABGYE568-06	JF435413
Glossophaga soricina	ROM 112088	ABGYE609-06	JF435418
Glossophaga soricina	ROM 112089	ABGYE610-06	JF435419
Glossophaga soricina	ROM 112096	ABGYE615-06	JF435420	JF458384
Glossophaga soricina	ROM 112097	ABGYE616-06	JF435421	JF458385
Glossophaga soricina	ROM 112632	ABGYE699-06	JF435422	JF458386
Glossophaga soricina	ROM 112690	ABGYE747-06	JF435423	JF458387
Glossophaga soricina	ROM 113375	ABGYE774-06	JF435424	JF458388
Glossophaga soricina	ROM 113376	ABGYE775-06	JF435425	JF458389
Glossophaga soricina	ROM 113444	ABGYE832-06	JF435426
Glossophaga soricina	ROM 113696	ABGYF145-06	JF435398
Glossophaga soricina	ROM 113702	ABGYF149-06	JF435399	JF458375
Glossophaga soricina	ROM 113714	ABGYF160-06	JF435400	JF458376
Glossophaga soricina	ROM 113752	ABGYF190-06	JF435401
Glossophaga soricina	ROM 113755	ABGYF191-06	JF435402	JF458377
Glossophaga soricina	ROM 113768	ABGYF198-06	JF435403
Glossophaga soricina	ROM 113777	ABGYF207-06	JF435404
Glossophaga soricina	ROM 113816	ABGYF237-06	JF435405
Glossophaga soricina	ROM 113821	ABGYF241-06	JF435406	JF458378
Glossophaga soricina	ROM 113826	ABGYF244-06	JF435407	JF458379
Glossophaga soricina	ROM 113827	ABGYF245-06	JF435408	JF458380
Glossophaga soricina	ROM 113828	ABGYF246-06	JF435409
Glossophaga soricina	ROM 113829	ABGYF247-06	JF435410
Glossophaga soricina	ROM 116555	ABGYG423-06	JF435391
Glossophaga soricina	ROM 116603	ABGYG465-06	JF435392	JF458370
Glossophaga soricina	ROM 116608	ABGYG470-06	JF435393	JF458371
Glossophaga soricina	ROM 116615	ABGYG476-06	JF435394	JF458372
Glossophaga soricina	ROM 116620	ABGYG480-06	JF435395	JF458373
Glossophaga soricina	ROM 116621	ABGYG481-06	JF435396	JF458374
Glossophaga soricina	ROM 116622	ABGYG482-06	JF435397
Glossophaga soricina	ROM 116639	ABGYG497-06	JF435388	JF458367
Glossophaga soricina	ROM 116691	ABGYG545-06	JF435389	JF458368
Glossophaga soricina	ROM 116703	ABGYG556-06	JF435390	JF458369
Glossophaga soricina	ROM 119041	ABGYG613-08	JF454694
Glossophaga soricina	ROM 119042	ABGYG614-08	JF454678
Glossophaga soricina	ROM 119054	ABGYG626-08	JF454690
Glossophaga soricina	ROM 119055	ABGYG627-08	JF454689
Glossophaga soricina	ROM 119056	ABGYG628-08	JF454688
Glossophaga soricina	ROM 119057	ABGYG629-08	JF454686
Glossophaga soricina	ROM 119058	ABGYG630-08	JF454683
Glossophaga soricina	ROM 119059	ABGYG631-08	JF454680
Glossophaga soricina	ROM 119098	ABGYG670-08	JF454704
Glossophaga soricina	ROM 119099	ABGYG671-08	JF454703
Glossophaga soricina	ROM 119100	ABGYG672-08	JF454702
Glossophaga soricina	ROM 119117	ABGYG689-08	JF454695
Glossophaga soricina	ROM 119118	ABGYG690-08	JF454692
Glossophaga soricina	ROM 119119	ABGYG691-08	JF454691
Glossophaga soricina	ROM 119193	ABGYG765-08	JF454685
Glossophaga soricina	ROM 119239	ABGYG811-08	JF454701
Glossophaga soricina	ROM 119294	ABGYG866-08	JF454687
Glossophaga soricina	ROM 119313	ABGYG885-08	JF454698
Glossophaga soricina	ROM 119314	ABGYG886-08	JF454681
Glossophaga soricina	ROM 119315	ABGYG887-08	JF454700
Glossophaga soricina	ROM 119335	ABGYG907-08	JF454677
Glossophaga soricina	ROM 119363	ABGYG935-08	JF454684
Glossophaga soricina	ROM 119364	ABGYG936-08	JF454682
Glossophaga soricina	ROM 119365	ABGYG937-08	JF454679
Glossophaga soricina	ROM 119388	ABGYG960-08	JF454697
Glossophaga soricina	ROM 119389	ABGYG961-08	JF454696
Glossophaga soricina	ROM 119390	ABGYG962-08	JF454693
Glossophaga soricina	ROM 119411	ABGYG983-08	JF454699
Glossophaga soricina	ROM FN30019	ABMXC205-06	JF435376	JF458363
Glossophaga soricina	ROM 96205	ABMXC206-06	JF435377	JF458364
Glossophaga soricina	ROM 96206	ABMXC207-06	JF435378
Glossophaga soricina	ROM 96207	ABMXC208-06	JF435379
Glossophaga soricina	ROM 96208	ABMXC209-06	JF435380
Glossophaga soricina	ROM 96209	ABMXC210-06	JF435381
Glossophaga soricina	ROM 96210	ABMXC211-06	JF435382
Glossophaga soricina	ROM 97386	ABMXC442-06	JF435387
Glossophaga soricina	ROM 97415	ABMXC499-06	JF435383
Glossophaga soricina	ROM 97446	ABMXC523-06	JF435384	JF458365
Glossophaga soricina	ROM 97447	ABMXC524-06	JF435385	JF458366
Glossophaga soricina	ROM 97681	ABMXC650-06	JF435386
Glossophaga soricina	ROM F39146	ABRMM068-07	JF435375
Glossophaga soricina	ROM F38055	ABSCA044-06	JF435358	JF458355
Glossophaga soricina	ROM 117177	ABSMS015-06	EU096746
Glossophaga soricina	ROM 117196	ABSMS034-06	EU096750
Glossophaga soricina	ROM 117572	ABSMS410-06	EU096748
Glossophaga soricina	ROM 117624	ABSMS462-06	EU096744
Glossophaga soricina	ROM 117629	ABSMS467-06	EU096749
Glossophaga soricina	ROM 117663	ABSMS501-06	EU096747
Glossophaga soricina	ROM 117664	ABSMS502-06	EU096743
Glossophaga soricina	ROM 117665	ABSMS503-06	EU096745
Glossophaga soricina	ROM 117026	ABSRA436-06	JF435357
Glossophaga soricina	ROM 117086	ABSRA496-06	JF435356
Glossophaga soricina	ROM 96200	BCBN021-05	JF435473	JF458409
Glossophaga soricina	ROM 96201	BCBN022-05	JF435474
Glossophaga soricina	ROM 96202	BCBN023-05	JF435475	JF458410
Glossophaga soricina	ROM 96203	BCBN024-05	JF435472	JF458408
Glossophaga soricina	ROM 99238	BCBN182-05	JF435471	JF458407
Glossophaga soricina	ROM 99426	BCBN207-05	JF435469
Glossophaga soricina	ROM 99580	BCBN213-05	JF435470	JF458406
Glossophaga soricina	ROM 99581	BCBN214-05	JF435468
Glossophaga soricina	ROM 97448	BCBN489-05	JF435485
Glossophaga soricina	ROM 104038	BCBN581-05	JF435484
Glossophaga soricina	ROM 104221	BCBN621-05	JF435467
Glossophaga soricina	ROM 106365	BCBNT009-06	JF435483	JF458413
Glossophaga soricina	ROM 107852	BCBNT175-06	JF435480
Glossophaga soricina	ROM 107909	BCBNT203-06	JF435482	JF458412
Glossophaga soricina	ROM 107948	BCBNT227-06	JF435481	JF458411
Glossophaga soricina	ROM 108120	BCBNT233-06	EF080360
Glossophaga soricina	ROM 108193	BCBNT252-06	EF080362
Glossophaga soricina	ROM 108275	BCBNT268-06	EF080363
Glossophaga soricina	ROM 111168	BCBNT509-06	JF435476
Glossophaga soricina	ROM 113656	BCBNT658-06	EF080361
Glossophaga soricina	ROM 113886	BCBNT717-06	JF435477
Glossophaga soricina	ROM 113887	BCBNT718-06	JF435478
Glossophaga soricina	ROM 114224	BCBNT853-06	JF435479
Micronycteris megalotis	ROM 118782	ABECB120-08	JF448925
Micronycteris megalotis	ROM 97865	ABGYA058-06	JF435511
Micronycteris megalotis	ROM 98159	ABGYA259-06	JF435512
Micronycteris megalotis	ROM 103004	ABGYB299-06	JF435514	JF458426
Micronycteris megalotis	ROM 103200	ABGYB466-06	JF435515	JF458427
Micronycteris megalotis	ROM 107078	ABGYC284-06	JF435488
Micronycteris megalotis	ROM 108369	ABGYD072-06	JF435522	JF458432
Micronycteris megalotis	ROM 108745	ABGYD399-06	JF435525
Micronycteris megalotis	ROM 108807	ABGYD456-06	JF435486
Micronycteris megalotis	ROM 108808	ABGYD457-06	JF435487	JF458414
Micronycteris megalotis	ROM 108964	ABGYD600-06	JF435523
Micronycteris megalotis	ROM 108970	ABGYD604-06	JF435524	JF458433
Micronycteris megalotis	ROM 109312	ABGYE027-06	JF435520	JF458430
Micronycteris megalotis	ROM 111654	ABGYE207-06	JF435521	JF458431
Micronycteris megalotis	ROM 115871	ABGYG261-06	JF435518
Micronycteris megalotis	ROM 116528	ABGYG400-06	JF435519
Micronycteris megalotis	ROM 119407	ABGYG979-08	JF454951
Micronycteris megalotis	ROM FN33834	ABMXA925-06	JF435517	JF458429
Micronycteris megalotis	ROM F39082	ABRMM066-07	JF435516	JF458428
Micronycteris megalotis	ROM 117357	ABSMS195-06	EU096780
Micronycteris megalotis	ROM 117444	ABSMS282-06	EU096779
Micronycteris megalotis	ROM 97379	BCBN466-05	JF435492
Micronycteris megalotis	ROM 97452	BCBN490-05	JF435493
Micronycteris megalotis	ROM 97625	BCBN511-05	JF435491	JF458416
Micronycteris megalotis	ROM 103999	BCBN563-05	JF435507
Micronycteris megalotis	ROM 104195	BCBN602-05	JF435490
Micronycteris megalotis	ROM 104279	BCBN660-05	JF435489	JF458415
Micronycteris megalotis	ROM 104440	BCBN739-05	JF435506	JF458424
Micronycteris megalotis	ROM 105709	BCBN886-05	JF435505	JF458423
Micronycteris megalotis	ROM 105788	BCBN914-05	JF435508
Micronycteris megalotis	ROM 106132	BCBN986-05	JF435510
Micronycteris megalotis	ROM 106148	BCBN987-05	JF435509
Micronycteris megalotis	ROM 115764	BCBNC116-06	JF435504
Micronycteris megalotis	ROM 115863	BCBNC144-06	JF435503	JF458422
Micronycteris megalotis	ROM 115924	BCBNC157-06	JF435502
Micronycteris megalotis	ROM 115936	BCBNC162-06	JF435501
Micronycteris megalotis	ROM 106788	BCBNT070-06	JF435500	JF458421
Micronycteris megalotis	ROM 107172	BCBNT106-06	JF435499	JF458420
Micronycteris megalotis	ROM 107354	BCBNT128-06	JF435498	JF458419
Micronycteris megalotis	ROM 107816	BCBNT155-06	JF435494	JF458417
Micronycteris megalotis	ROM 107913	BCBNT207-06	JF435513	JF458425
Micronycteris megalotis	ROM 111824	BCBNT517-06	JF435497
Micronycteris megalotis	ROM 113663	BCBNT663-06	JF435496	JF458418
Micronycteris megalotis	ROM 114621	BCBNT972-06	JF435495
Platyrrhinus helleri	ROM 113487	BCBNT602-06	EF080579
Platyrrhinus helleri	ROM 113584	BCBNT639-06	EF080581
Platyrrhinus helleri	ROM 113491	BCBNT603-06	EF080580
Platyrrhinus helleri	ROM 113673	BCBNT664-06	EF080588
Platyrrhinus helleri	ROM 115473	BCBNT868-06	EF080586
Platyrrhinus helleri	ROM 115722	BCBNT957-06	EF080585
Platyrrhinus helleri	ROM 115721	BCBNT956-06	EF080587
Platyrrhinus helleri	ROM 115668	BCBNT945-06	EF080584
Platyrrhinus helleri	ROM 115643	BCBNT942-06	EF080583
Platyrrhinus helleri	ROM 115642	BCBNT941-06	EF080582
Platyrrhinus helleri	ROM 113721	ABGYF165-06	JF435537
Platyrrhinus helleri	ROM 99614	BCBN218-05	JF435611
Platyrrhinus helleri	ROM 107027	ABGYC247-06	JF435639
Platyrrhinus helleri	ROM 108831	ABGYD478-06	JF435572
Platyrrhinus helleri	ROM F37806	ABECA537-06	JF435597
Platyrrhinus helleri	ROM 108490	ABGYD170-06	JF435568
Platyrrhinus helleri	ROM 106012	ABECA843-06	JF435603
Platyrrhinus helleri	ROM 108321	BCBNT443-06	JF435619	JF458456
Platyrrhinus helleri	ROM 117051	ABSRA461-06	JF435651	JF458470
Platyrrhinus helleri	ROM 113738	ABGYF181-06	JF435539	JF458438
Platyrrhinus helleri	ROM 106011	ABECA842-06	JF435602
Platyrrhinus helleri	ROM 113976	BCBNT766-06	JF435615
Platyrrhinus helleri	ROM 105534	ABECA502-06	JF435595
Platyrrhinus helleri	ROM 117050	ABSRA460-06	JF435650
Platyrrhinus helleri	ROM 114070	BCBNT799-06	JF435613	JF458454
Platyrrhinus helleri	ROM 117049	ABSRA459-06	JF435649	JF458469
Platyrrhinus helleri	ROM 108487	ABGYD167-06	JF435567	JF458445
Platyrrhinus helleri	ROM F44040	ABSCA138-06	JF435531
Platyrrhinus helleri	ROM 104465	ABECA159-06	JF435587	JF458449
Platyrrhinus helleri	ROM 117048	ABSRA458-06	JF435648	JF458468
Platyrrhinus helleri	ROM 103335	ABGYB594-06	JF435636	JF458463
Platyrrhinus helleri	ROM 106567	ABGYC070-06	JF435574
Platyrrhinus helleri	ROM 111677	ABGYE229-06	JF435547
Platyrrhinus helleri	ROM 108949	ABGYD573-06	JF435565
Platyrrhinus helleri	ROM 113694	ABGYF143-06	JF435535	JF458436
Platyrrhinus helleri	ROM 117080	ABSRA490-06	JF435653
Platyrrhinus helleri	ROM 105881	ABECA735-06	JF435598
Platyrrhinus helleri	ROM 105292	ABECA395-06	JF435594
Platyrrhinus helleri	ROM 111676	ABGYE228-06	JF435546
Platyrrhinus helleri	ROM 113492	ABGYF006-06	JF435534
Platyrrhinus helleri	ROM F40492	ABECB017-06	JF435576
Platyrrhinus helleri	ROM 108273	ABGYD050-06	JF435562
Platyrrhinus helleri	ROM 101059	ABGYB082-06	JF435630	JF458461
Platyrrhinus helleri	ROM 106610	ABGYC102-06	JF435637
Platyrrhinus helleri	ROM 98054	ABGYA186-06	JF435606
Platyrrhinus helleri	ROM 105127	ABECA257-06	JF435588
Platyrrhinus helleri	ROM 112589	ABGYE668-06	JF435559
Platyrrhinus helleri	ROM 109295	ABGYE012-06	JF435543
Platyrrhinus helleri	ROM 101058	ABGYB081-06	JF435629	JF458460
Platyrrhinus helleri	ROM 101019	ABGYB047-06	JF435627
Platyrrhinus helleri	ROM 101057	ABGYB080-06	JF435628	JF458459
Platyrrhinus helleri	ROM F37296	ABECA153-06	JF435586
Platyrrhinus helleri	ROM 116897	ABSRA308-06	JF435645
Platyrrhinus helleri	ROM 105249	ABECA357-06	JF435592	JF458450
Platyrrhinus helleri	ROM 117109	ABSRA519-06	JF435644	JF458466
Platyrrhinus helleri	ROM 108857	ABGYD499-06	JF435573
Platyrrhinus helleri	ROM 105248	ABECA356-06	JF435591
Platyrrhinus helleri	ROM F37568	ABECA355-06	JF435590
Platyrrhinus helleri	ROM 113774	ABGYF204-06	JF435541	JF458439
Platyrrhinus helleri	ROM 105211	BCBN798-05	JF435625
Platyrrhinus helleri	ROM 117004	ABSRA415-06	JF435526
Platyrrhinus helleri	ROM 105583	ABECA553-06	JF435583	JF458447
Platyrrhinus helleri	ROM F37190	ABECA082-06	JF435579
Platyrrhinus helleri	ROM 116902	ABSRA313-06	JF435654
Platyrrhinus helleri	ROM 108890	ABGYD531-06	JF435563
Platyrrhinus helleri	ROM 104415	BCBN730-05	JF435622	JF458457
Platyrrhinus helleri	ROM F38121	ABSCA074-06	JF435530
Platyrrhinus helleri	ROM 108325	BCBNT447-06	JF435618
Platyrrhinus helleri	ROM 105998	ABECA829-06	JF435601	JF458453
Platyrrhinus helleri	ROM 103252	ABGYB517-06	JF435635
Platyrrhinus helleri	ROM 105997	ABECA828-06	JF435600
Platyrrhinus helleri	ROM 103251	ABGYB516-06	JF435634	JF458462
Platyrrhinus helleri	ROM 109075	ABGYD664-06	JF435566
Platyrrhinus helleri	ROM 113722	ABGYF166-06	JF435538
Platyrrhinus helleri	ROM 97898	ABGYA076-06	JF435605
Platyrrhinus helleri	ROM 104276	BCBN657-05	JF435609
Platyrrhinus helleri	ROM 108204	ABGYC806-06	JF435640
Platyrrhinus helleri	ROM 99523	BCBN232-05	JF435610
Platyrrhinus helleri	ROM 117033	ABSRA443-06	JF435647	JF458467
Platyrrhinus helleri	ROM 105582	ABECA552-06	JF435582
Platyrrhinus helleri	ROM 108697	ABGYD355-06	JF435571
Platyrrhinus helleri	ROM 111767	ABGYE317-06	JF435550
Platyrrhinus helleri	ROM 117032	ABSRA442-06	JF435646
Platyrrhinus helleri	ROM 104393	BCBN723-05	JF435623
Platyrrhinus helleri	ROM 117031	ABSRA441-06	JF435529	JF458435
Platyrrhinus helleri	ROM 112529	ABGYE621-06	JF435556
Platyrrhinus helleri	ROM 105937	BCBN960-05	JF435621
Platyrrhinus helleri	ROM 116647	ABGYG505-06	JF435533
Platyrrhinus helleri	ROM 111957	ABGYE485-06	JF435554
Platyrrhinus helleri	ROM 112528	ABGYE620-06	JF435555
Platyrrhinus helleri	ROM 105232	ABECA345-06	JF435589
Platyrrhinus helleri	ROM 116995	ABSRA406-06	JF435655
Platyrrhinus helleri	ROM 101078	ABGYB101-06	JF435633
Platyrrhinus helleri	ROM 112574	ABGYE654-06	JF435557	JF458443
Platyrrhinus helleri	ROM 113758	ABGYF194-06	JF435540
Platyrrhinus helleri	ROM 111956	ABGYE484-06	JF435553	JF458442
Platyrrhinus helleri	ROM 113712	ABGYF159-06	JF435536	JF458437
Platyrrhinus helleri	ROM 101004	ABGYB032-06	JF435626
Platyrrhinus helleri	ROM 114211	BCBNT846-06	JF435614
Platyrrhinus helleri	ROM 101077	ABGYB100-06	JF435632
Platyrrhinus helleri	ROM 108619	ABGYD283-06	JF435569
Platyrrhinus helleri	ROM 111955	ABGYE483-06	JF435552
Platyrrhinus helleri	ROM 111954	ABGYE482-06	JF435551
Platyrrhinus helleri	ROM 101076	ABGYB099-06	JF435631
Platyrrhinus helleri	ROM 112579	ABGYE659-06	JF435558
Platyrrhinus helleri	ROM 104039	BCBN582-05	JF435624	JF458458
Platyrrhinus helleri	ROM 104436	ABECA138-06	JF435585
Platyrrhinus helleri	ROM 105546	ABECA512-06	JF435596
Platyrrhinus helleri	ROM 104394	ABECA104-06	JF435581
Platyrrhinus helleri	ROM 111726	ABGYE277-06	JF435548	JF458441
Platyrrhinus helleri	ROM 115518	ABGYG025-06	JF435532
Platyrrhinus helleri	ROM 104392	ABECA103-06	JF435580
Platyrrhinus helleri	ROM 112612	ABGYE684-06	JF435561
Platyrrhinus helleri	ROM 105584	ABECA554-06	JF435584	JF458448
Platyrrhinus helleri	ROM 112059	ABGYE582-06	JF435545	JF458440
Platyrrhinus helleri	ROM 117060	ABSRA470-06	JF435652
Platyrrhinus helleri	ROM 106628	ABGYC116-06	JF435638	JF458464
Platyrrhinus helleri	ROM 106343	ABECB030-06	JF435578
Platyrrhinus helleri	ROM 112611	ABGYE683-06	JF435560
Platyrrhinus helleri	ROM 113919	BCBNT740-06	JF435616	JF458455
Platyrrhinus helleri	ROM 112058	ABGYE581-06	JF435544
Platyrrhinus helleri	ROM 111758	ABGYE308-06	JF435549
Platyrrhinus helleri	ROM 108175	ABGYC772-06	JF435643
Platyrrhinus helleri	ROM F40505	ABECB029-06	JF435577
Platyrrhinus helleri	ROM 117024	ABSRA434-06	JF435528	JF458434
Platyrrhinus helleri	ROM 106579	ABGYC081-06	JF435575	JF458446
Platyrrhinus helleri	ROM 104311	BCBN681-05	JF435607
Platyrrhinus helleri	ROM 104261	BCBN646-05	JF435608
Platyrrhinus helleri	ROM 117023	ABSRA433-06	JF435527
Platyrrhinus helleri	ROM 113991	BCBNT772-06	JF435612
Platyrrhinus helleri	ROM 108310	BCBNT432-06	JF435617
Platyrrhinus helleri	ROM 108162	ABGYC759-06	JF435642
Platyrrhinus helleri	ROM 113465	BCBNT601-06	JF435620
Platyrrhinus helleri	ROM 106036	ABECA860-06	JF435593	JF458451
Platyrrhinus helleri	ROM 105892	ABECA745-06	JF435599	JF458452
Platyrrhinus helleri	ROM 113791	ABGYF220-06	JF435542
Platyrrhinus helleri	ROM 108913	ABGYD548-06	JF435564	JF458444
Platyrrhinus helleri	ROM 97878	ABGYA061-06	JF435604
Platyrrhinus helleri	ROM 108161	ABGYC758-06	JF435641	JF458465
Platyrrhinus helleri	ROM 108683	ABGYD342-06	JF435570
Saccopteryx bilineata	ROM F37639	ABECA412-06	JF435718	JF458504
Saccopteryx bilineata	ROM 105362	ABECA452-06	JF435719
Saccopteryx bilineata	ROM 105363	ABECA453-06	JF435720	JF458505
Saccopteryx bilineata	ROM 105523	ABECA498-06	JF435721
Saccopteryx bilineata	ROM 105708	ABECA653-06	JF435722
Saccopteryx bilineata	ROM F40538	ABECB060-06	JF435658	JF458471
Saccopteryx bilineata	ROM F40539	ABECB061-06	JF435657
Saccopteryx bilineata	ROM 106360	ABECB062-06	JF435656
Saccopteryx bilineata	ROM 97820	ABGYA030-06	JF435723
Saccopteryx bilineata	ROM 97855	ABGYA052-06	JF435724
Saccopteryx bilineata	ROM 97921	ABGYA088-06	JF435725	JF458506
Saccopteryx bilineata	ROM 97940	ABGYA104-06	JF435726
Saccopteryx bilineata	ROM 98057	ABGYA189-06	JF435727
Saccopteryx bilineata	ROM 100289	ABGYA602-06	JF435728
Saccopteryx bilineata	ROM 100308	ABGYA618-06	JF435729
Saccopteryx bilineata	ROM 103216	ABGYB481-06	JF435670
Saccopteryx bilineata	ROM 103255	ABGYB520-06	JF435659	JF458472
Saccopteryx bilineata	ROM 103256	ABGYB521-06	JF435660	JF458473
Saccopteryx bilineata	ROM 103303	ABGYB567-06	JF435661	JF458474
Saccopteryx bilineata	ROM 103344	ABGYB598-06	JF435662	JF458475
Saccopteryx bilineata	ROM 103397	ABGYB641-06	JF435663	JF458476
Saccopteryx bilineata	ROM 103398	ABGYB642-06	JF435664
Saccopteryx bilineata	ROM 103399	ABGYB643-06	JF435665
Saccopteryx bilineata	ROM 103468	ABGYB704-06	JF435666
Saccopteryx bilineata	ROM 103481	ABGYB716-06	JF435667	JF458477
Saccopteryx bilineata	ROM 103485	ABGYB719-06	JF435668
Saccopteryx bilineata	ROM 103515	ABGYB748-06	JF435669
Saccopteryx bilineata	ROM 103546	ABGYB778-06	JF435671	JF458478
Saccopteryx bilineata	ROM 104743	ABGYB898-06	JF435672
Saccopteryx bilineata	ROM 106613	ABGYC105-06	JF435712
Saccopteryx bilineata	ROM 106639	ABGYC127-06	JF435713	JF458501
Saccopteryx bilineata	ROM 107220	ABGYC401-06	JF435714	JF458502
Saccopteryx bilineata	ROM 107277	ABGYC452-06	JF435715
Saccopteryx bilineata	ROM 107301	ABGYC469-06	JF435716
Saccopteryx bilineata	ROM 107459	ABGYC602-06	JF435717	JF458503
Saccopteryx bilineata	ROM 108391	ABGYD093-06	JF435702
Saccopteryx bilineata	ROM 108392	ABGYD094-06	JF435703	JF458498
Saccopteryx bilineata	ROM 108390	ABGYD095-06	JF435704
Saccopteryx bilineata	ROM 108418	ABGYD120-06	JF435705	JF458499
Saccopteryx bilineata	ROM 108522	ABGYD195-06	JF435706
Saccopteryx bilineata	ROM 108562	ABGYD230-06	JF435707
Saccopteryx bilineata	ROM 108563	ABGYD231-06	JF435708
Saccopteryx bilineata	ROM 108564	ABGYD232-06	JF435709
Saccopteryx bilineata	ROM 108773	ABGYD423-06	JF435710
Saccopteryx bilineata	ROM 109264	ABGYD838-06	JF435711	JF458500
Saccopteryx bilineata	ROM 111976	ABGYE504-06	JF435693	JF458491
Saccopteryx bilineata	ROM 111977	ABGYE505-06	JF435694
Saccopteryx bilineata	ROM 111996	ABGYE524-06	JF435695	JF458492
Saccopteryx bilineata	ROM 112042	ABGYE567-06	JF435691	JF458490
Saccopteryx bilineata	ROM 112069	ABGYE590-06	JF435692
Saccopteryx bilineata	ROM 112591	ABGYE669-06	JF435696	JF458493
Saccopteryx bilineata	ROM 112598	ABGYE673-06	JF435697	JF458494
Saccopteryx bilineata	ROM 112599	ABGYE674-06	JF435698	JF458495
Saccopteryx bilineata	ROM 112640	ABGYE706-06	JF435699	JF458496
Saccopteryx bilineata	ROM 112655	ABGYE720-06	JF435700
Saccopteryx bilineata	ROM 112656	ABGYE721-06	JF435701	JF458497
Saccopteryx bilineata	ROM 113623	ABGYF091-06	JF435687
Saccopteryx bilineata	ROM 113704	ABGYF151-06	JF435688	JF458488
Saccopteryx bilineata	ROM 113744	ABGYF183-06	JF435689
Saccopteryx bilineata	ROM 113763	ABGYF197-06	JF435690	JF458489
Saccopteryx bilineata	ROM 115553	ABGYG043-06	JF435730
Saccopteryx bilineata	ROM 115554	ABGYG044-06	JF435673
Saccopteryx bilineata	ROM 115562	ABGYG052-06	JF435674
Saccopteryx bilineata	ROM 115582	ABGYG062-06	JF435675	JF458479
Saccopteryx bilineata	ROM 115583	ABGYG063-06	JF435676	JF458480
Saccopteryx bilineata	ROM 115594	ABGYG069-06	JF435677	JF458481
Saccopteryx bilineata	ROM 115595	ABGYG070-06	JF435678
Saccopteryx bilineata	ROM 115599	ABGYG073-06	JF435679	JF458482
Saccopteryx bilineata	ROM 115600	ABGYG074-06	JF435680	JF458483
Saccopteryx bilineata	ROM 115613	ABGYG080-06	JF435681	JF458484
Saccopteryx bilineata	ROM 115614	ABGYG081-06	JF435682	JF458485
Saccopteryx bilineata	ROM 115630	ABGYG090-06	JF435683	JF458486
Saccopteryx bilineata	ROM 115633	ABGYG092-06	JF435684
Saccopteryx bilineata	ROM 115656	ABGYG107-06	JF435685	JF458487
Saccopteryx bilineata	ROM 115702	ABGYG145-06	JF435686
Saccopteryx bilineata	ROM 119289	ABGYG861-08	JF455747
Saccopteryx bilineata	ROM 119290	ABGYG862-08	JF455746
Saccopteryx bilineata	ROM 119291	ABGYG863-08	JF455745
Saccopteryx bilineata	ROM 119292	ABGYG864-08	JF455744
Saccopteryx bilineata	ROM 119329	ABGYG901-08	JF455743
Saccopteryx bilineata	ROM 119330	ABGYG902-08	JF455742
Saccopteryx bilineata	ROM 117174	ABSMS012-06	EU097000
Saccopteryx bilineata	ROM 117216	ABSMS054-06	EU096966
Saccopteryx bilineata	ROM 117239	ABSMS077-06	EU096969
Saccopteryx bilineata	ROM 117242	ABSMS080-06	EU096971
Saccopteryx bilineata	ROM 117243	ABSMS081-06	EU096981
Saccopteryx bilineata	ROM 117244	ABSMS082-06	EU096983
Saccopteryx bilineata	ROM 117266	ABSMS104-06	EU096987
Saccopteryx bilineata	ROM 117273	ABSMS111-06	EU096964
Saccopteryx bilineata	ROM 117280	ABSMS118-06	EU096973
Saccopteryx bilineata	ROM 117286	ABSMS124-06	EU096978
Saccopteryx bilineata	ROM 117295	ABSMS133-06	EU096972
Saccopteryx bilineata	ROM 117315	ABSMS153-06	EU096977
Saccopteryx bilineata	ROM 117316	ABSMS154-06	EU096979
Saccopteryx bilineata	ROM 117317	ABSMS155-06	EU096976
Saccopteryx bilineata	ROM 117319	ABSMS157-06	EU096975
Saccopteryx bilineata	ROM 117320	ABSMS158-06	EU096974
Saccopteryx bilineata	ROM 117336	ABSMS174-06	EU096967
Saccopteryx bilineata	ROM 117345	ABSMS183-06	EU096984
Saccopteryx bilineata	ROM 117410	ABSMS248-06	EU096996
Saccopteryx bilineata	ROM 117435	ABSMS273-06	EU096989
Saccopteryx bilineata	ROM 117436	ABSMS274-06	EU096990
Saccopteryx bilineata	ROM 117445	ABSMS283-06	EU096988
Saccopteryx bilineata	ROM 117446	ABSMS284-06	EU096968
Saccopteryx bilineata	ROM 117521	ABSMS359-06	EU096993
Saccopteryx bilineata	ROM 117522	ABSMS360-06	EU096992
Saccopteryx bilineata	ROM 117528	ABSMS366-06	EU096994
Saccopteryx bilineata	ROM 117529	ABSMS367-06	EU096995
Saccopteryx bilineata	ROM 117530	ABSMS368-06	EU096991
Saccopteryx bilineata	ROM 117559	ABSMS397-06	EU096970
Saccopteryx bilineata	ROM 117566	ABSMS404-06	EU096963
Saccopteryx bilineata	ROM 117586	ABSMS424-06	EU096997
Saccopteryx bilineata	ROM 117599	ABSMS437-06	EU096982
Saccopteryx bilineata	ROM 117619	ABSMS457-06	EU096999
Saccopteryx bilineata	ROM 117620	ABSMS458-06	EU096980
Saccopteryx bilineata	ROM 117645	ABSMS483-06	EU096998
Saccopteryx bilineata	ROM 117651	ABSMS489-06	EU096986
Saccopteryx bilineata	ROM 117677	ABSMS515-06	EU096985
Saccopteryx bilineata	ROM 117683	ABSMS521-06	EU096965
Saccopteryx bilineata	ROM 99322	BCBN195-05	JF435731
Saccopteryx bilineata	ROM 99323	BCBN196-05	JF435741
Saccopteryx bilineata	ROM 101337	BCBN422-05	JF435740
Saccopteryx bilineata	ROM 105206	BCBN795-05	JF435739	JF458509
Saccopteryx bilineata	ROM 105672	BCBN871-05	JF435737
Saccopteryx bilineata	ROM 106016	BCBN972-05	JF435738	JF458508
Saccopteryx bilineata	ROM 106359	BCBNT005-06	JF435742
Saccopteryx bilineata	ROM 112596	BCBNT565-06	EF080677
Saccopteryx bilineata	ROM 112663	BCBNT578-06	EF080678
Saccopteryx bilineata	ROM 113877	BCBNT708-06	JF435732
Saccopteryx bilineata	ROM 113893	BCBNT722-06	JF435733
Saccopteryx bilineata	ROM 113980	BCBNT768-06	JF435734
Saccopteryx bilineata	ROM 114138	BCBNT821-06	JF435736
Saccopteryx bilineata	ROM 114141	BCBNT822-06	JF435735	JF458507
Trachops cirrhosus	ROM 100894	BCBN329-05	EF080744
Trachops cirrhosus	ROM 100260	BCBN295-05	EF080741
Trachops cirrhosus	ROM 100859	BCBN326-05	EF080743
Trachops cirrhosus	ROM 114753	BCBNC029-06	EF080761
Trachops cirrhosus	ROM 108448	BCBNT278-06	EF080772
Trachops cirrhosus	ROM 114752	BCBNC028-06	EF080760
Trachops cirrhosus	ROM 100833	BCBN320-05	EF080742
Trachops cirrhosus	ROM 101029	BCBN353-05	EF080746
Trachops cirrhosus	ROM 116599	BCBNC191-06	EF080771
Trachops cirrhosus	ROM 103495	BCBN553-05	EF080750
Trachops cirrhosus	ROM 103474	BCBN552-05	EF080749
Trachops cirrhosus	ROM 108133	BCBNT235-06	EF080751
Trachops cirrhosus	ROM 115073	BCBNC053-06	EF080767
Trachops cirrhosus	ROM 115072	BCBNC052-06	EF080766
Trachops cirrhosus	ROM 115071	BCBNC051-06	EF080765
Trachops cirrhosus	ROM 115767	BCBNC118-06	EF080769
Trachops cirrhosus	ROM 103423	BCBN548-05	EF080748
Trachops cirrhosus	ROM 115914	BCBNC152-06	EF080770
Trachops cirrhosus	ROM 115766	BCBNC117-06	EF080768
Trachops cirrhosus	ROM 115495	BCBNT876-06	EF080754
Trachops cirrhosus	ROM 108510	BCBNT298-06	EF080773
Trachops cirrhosus	ROM 115065	BCBNC047-06	EF080764
Trachops cirrhosus	ROM 100983	BCBN351-05	EF080745
Trachops cirrhosus	ROM 115494	BCBNT875-06	EF080753
Trachops cirrhosus	ROM 98020	BCBN138-05	EF080740
Trachops cirrhosus	ROM 114791	BCBNC045-06	EF080763
Trachops cirrhosus	ROM 114790	BCBNC044-06	EF080762
Trachops cirrhosus	ROM 115639	BCBNT939-06	EF080757
Trachops cirrhosus	ROM 113457	BCBNT599-06	EF080752
Trachops cirrhosus	ROM 115638	BCBNT938-06	EF080756
Trachops cirrhosus	ROM 103359	BCBN539-05	EF080747
Trachops cirrhosus	ROM 97927	BCBN132-05	EF080739
Trachops cirrhosus	ROM 114691	BCBNC005-06	EF080759
Trachops cirrhosus	ROM 115535	BCBNT900-06	EF080755
Trachops cirrhosus	ROM 114690	BCBNC004-06	EF080758
Trachops cirrhosus	ROM 106595	BCBNT028-06	EF080774
Trachops cirrhosus	ROM 113514	BCBNT611-06	EF080775
Trachops cirrhosus	ROM 108538	BCBNT302-06	EF080783
Trachops cirrhosus	ROM 113499	BCBNT607-06	EF080780
Trachops cirrhosus	ROM 106596	BCBNT029-06	EF080776
Trachops cirrhosus	ROM 113498	BCBNT606-06	EF080779
Trachops cirrhosus	ROM 108492	BCBNT292-06	EF080782
Trachops cirrhosus	ROM 106700	BCBNT052-06	EF080778
Trachops cirrhosus	ROM 113562	BCBNT628-06	EF080781
Trachops cirrhosus	ROM 106695	BCBNT050-06	EF080777
Trachops cirrhosus	ROM 116864	ABSRA275-06	JF435749
Trachops cirrhosus	ROM 111734	ABGYE285-06	JF435760
Trachops cirrhosus	ROM 104402	ABECA110-06	JF435787
Trachops cirrhosus	ROM 108676	ABGYD336-06	JF435770	JF458522
Trachops cirrhosus	ROM 104008	BCBN568-05	JF435822
Trachops cirrhosus	ROM 111850	ABGYE398-06	JF435763
Trachops cirrhosus	ROM 104082	BCBN600-05	JF435821	JF458543
Trachops cirrhosus	ROM 107926	BCBNT216-06	JF435812
Trachops cirrhosus	ROM 113489	ABGYF004-06	JF435755	JF458518
Trachops cirrhosus	ROM 108894	ABGYD535-06	JF435767
Trachops cirrhosus	ROM 108929	ABGYD559-06	JF435769
Trachops cirrhosus	ROM 114052	BCBNT792-06	JF435817	JF458540
Trachops cirrhosus	ROM 113488	ABGYF003-06	JF435754	JF458517
Trachops cirrhosus	ROM 106694	ABGYC167-06	JF435778	JF458526
Trachops cirrhosus	ROM 104418	BCBN732-05	JF435820	JF458542
Trachops cirrhosus	ROM 107057	ABGYC268-06	JF435779	JF458527
Trachops cirrhosus	ROM F39297	ABRMM072-07	JF435753	JF458516
Trachops cirrhosus	ROM 113890	BCBNT720-06	JF435819
Trachops cirrhosus	ROM 113931	BCBNT748-06	JF435814
Trachops cirrhosus	ROM 113533	ABGYF032-06	JF435757	JF458519
Trachops cirrhosus	ROM 113888	BCBNT719-06	JF435818	JF458541
Trachops cirrhosus	ROM 109299	ABGYE015-06	JF435758
Trachops cirrhosus	ROM 116900	ABSRA311-06	JF435750
Trachops cirrhosus	ROM 104735	ABGYB890-06	JF435748	JF458515
Trachops cirrhosus	ROM 97988	ABGYA144-06	JF435800
Trachops cirrhosus	ROM 106037	ABECA861-06	JF435791	JF458531
Trachops cirrhosus	ROM 104401	ABECA109-06	JF435786
Trachops cirrhosus	ROM 108928	ABGYD558-06	JF435768
Trachops cirrhosus	ROM 111800	ABGYE350-06	JF435761
Trachops cirrhosus	ROM 107843	BCBNT169-06	JF435816
Trachops cirrhosus	ROM 107945	ABSA044-06	JF435752
Trachops cirrhosus	ROM 103212	ABGYB477-06	JF435744	JF458511
Trachops cirrhosus	ROM 104400	ABECA108-06	JF435785	JF458530
Trachops cirrhosus	ROM 107908	BCBNT202-06	JF435813
Trachops cirrhosus	ROM 113475	ABGYE859-06	JF435766	JF458521
Trachops cirrhosus	ROM 104399	ABECA107-06	JF435784
Trachops cirrhosus	ROM 106321	ABECB001-06	JF435782
Trachops cirrhosus	ROM 105274	ABECA378-06	JF435790
Trachops cirrhosus	ROM 99527	BCBN233-05	JF435807	JF458537
Trachops cirrhosus	ROM 99493	BCBN227-05	JF435808
Trachops cirrhosus	ROM 100919	ABGYA851-06	JF435805
Trachops cirrhosus	ROM 106675	ABGYC154-06	JF435777	JF458525
Trachops cirrhosus	ROM 105187	ABECA310-06	JF435789
Trachops cirrhosus	ROM 106674	ABGYC153-06	JF435776
Trachops cirrhosus	ROM 106110	ABECA927-06	JF435793
Trachops cirrhosus	ROM 98701	ABGYA305-06	JF435804
Trachops cirrhosus	ROM 114002	BCBNT776-06	JF435811
Trachops cirrhosus	ROM 101002	ABGYB030-06	JF435743	JF458510
Trachops cirrhosus	ROM 106597	ABGYC091-06	JF435774	JF458524
Trachops cirrhosus	ROM 104214	BCBN615-05	JF435806	JF458536
Trachops cirrhosus	ROM 107283	ABGYC457-06	JF435781
Trachops cirrhosus	ROM 107957	BCBNT230-06	JF435810	JF458539
Trachops cirrhosus	ROM 107282	ABGYC456-06	JF435780	JF458528
Trachops cirrhosus	ROM 111864	ABGYE411-06	JF435764
Trachops cirrhosus	ROM 104721	ABGYB877-06	JF435747	JF458514
Trachops cirrhosus	ROM 95747	BCBN012-05	JF435809	JF458538
Trachops cirrhosus	ROM 104823	ABGYC046-06	JF435773
Trachops cirrhosus	ROM 104720	ABGYB876-06	JF435746	JF458513
Trachops cirrhosus	ROM 117056	ABSRA466-06	JF435751
Trachops cirrhosus	ROM 105915	BCBN951-05	JF435823
Trachops cirrhosus	ROM 105697	ABECA642-06	JF435798
Trachops cirrhosus	ROM 105955	ABECA791-06	JF435799
Trachops cirrhosus	ROM 105273	BCBN814-05	JF435824
Trachops cirrhosus	ROM 112016	ABGYE543-06	JF435759
Trachops cirrhosus	ROM 105338	ABECA438-06	JF435796
Trachops cirrhosus	ROM 109168	ABGYD750-06	JF435771
Trachops cirrhosus	ROM 105298	ABECA402-06	JF435794
Trachops cirrhosus	ROM 104427	ABECA130-06	JF435788
Trachops cirrhosus	ROM 98063	ABGYA195-06	JF435803	JF458535
Trachops cirrhosus	ROM 104799	ABGYC022-06	JF435772	JF458523
Trachops cirrhosus	ROM 104679	ABGYB838-06	JF435745	JF458512
Trachops cirrhosus	ROM 111944	ABGYE472-06	JF435765	JF458520
Trachops cirrhosus	ROM 98062	ABGYA194-06	JF435802	JF458534
Trachops cirrhosus	ROM F37663	ABECA435-06	JF435795
Trachops cirrhosus	ROM 105639	ABECA604-06	JF435797	JF458533
Trachops cirrhosus	ROM 106654	ABGYC141-06	JF435775
Trachops cirrhosus	ROM 111837	ABGYE385-06	JF435762
Trachops cirrhosus	ROM 98008	ABGYA157-06	JF435801
Trachops cirrhosus	ROM 107935	BCBNT220-06	JF435815
Trachops cirrhosus	ROM 113497	ABGYF009-06	JF435756
Trachops cirrhosus	ROM F37097	ABECA024-06	JF435783	JF458529
Trachops cirrhosus	ROM 106050	ABECA873-06	JF435792	JF458532
Uroderma bilobatum	ROM 104023	ABECA041-06	JF435896	JF458580
Uroderma bilobatum	ROM F37141	ABECA054-06	JF435897	JF458581
Uroderma bilobatum	ROM F37142	ABECA055-06	JF435898	JF458582
Uroderma bilobatum	ROM 104482	ABECA169-06	JF435900
Uroderma bilobatum	ROM 105205	ABECA324-06	JF435901	JF458583
Uroderma bilobatum	ROM 105219	ABECA334-06	JF435902	JF458584
Uroderma bilobatum	ROM 105250	ABECA358-06	JF435903
Uroderma bilobatum	ROM 105251	ABECA359-06	JF435904
Uroderma bilobatum	ROM 105252	ABECA360-06	JF435905
Uroderma bilobatum	ROM F37574	ABECA361-06	JF435906
Uroderma bilobatum	ROM 105541	ABECA506-06	JF435911
Uroderma bilobatum	ROM F37780	ABECA511-06	JF435912
Uroderma bilobatum	ROM 105604	ABECA574-06	JF435899
Uroderma bilobatum	ROM 105640	ABECA605-06	JF435913	JF458586
Uroderma bilobatum	ROM 105655	ABECA616-06	JF435914
Uroderma bilobatum	ROM 105684	ABECA636-06	JF435915	JF458587
Uroderma bilobatum	ROM 105698	ABECA643-06	JF435916
Uroderma bilobatum	ROM 105712	ABECA654-06	JF435917	JF458588
Uroderma bilobatum	ROM 105760	ABECA700-06	JF435918
Uroderma bilobatum	ROM 105930	ABECA772-06	JF435919
Uroderma bilobatum	ROM 105969	ABECA803-06	JF435920
Uroderma bilobatum	ROM 106117	ABECA934-06	JF435907	JF458585
Uroderma bilobatum	ROM 106118	ABECA935-06	JF435908
Uroderma bilobatum	ROM 106119	ABECA936-06	JF435909
Uroderma bilobatum	ROM 106120	ABECA937-06	JF435910
Uroderma bilobatum	ROM F40476	ABECB004-06	JF435889	JF458577
Uroderma bilobatum	ROM F40497	ABECB021-06	JF435890	JF458578
Uroderma bilobatum	ROM F40498	ABECB022-06	JF435891	JF458579
Uroderma bilobatum	ROM 106338	ABECB023-06	JF435892
Uroderma bilobatum	ROM 106339	ABECB024-06	JF435893
Uroderma bilobatum	ROM 106340	ABECB025-06	JF435894
Uroderma bilobatum	ROM 106341	ABECB026-06	JF435895
Uroderma bilobatum	ROM 97847	ABGYA048-06	JF435921
Uroderma bilobatum	ROM 98026	ABGYA167-06	JF435922
Uroderma bilobatum	ROM 98058	ABGYA190-06	JF435923	JF458589
Uroderma bilobatum	ROM 98059	ABGYA191-06	JF435924
Uroderma bilobatum	ROM 98702	ABGYA306-06	JF435925	JF458590
Uroderma bilobatum	ROM 98731	ABGYA333-06	JF435926
Uroderma bilobatum	ROM 98872	ABGYA462-06	JF435927	JF458591
Uroderma bilobatum	ROM 98901	ABGYA491-06	JF435928	JF458592
Uroderma bilobatum	ROM 98902	ABGYA492-06	JF435929
Uroderma bilobatum	ROM 100420	ABGYA715-06	JF435930	JF458593
Uroderma bilobatum	ROM 100920	ABGYA852-06	JF435931
Uroderma bilobatum	ROM 101003	ABGYB031-06	JF435825	JF458544
Uroderma bilobatum	ROM 101130	ABGYB143-06	JF435830	JF458545
Uroderma bilobatum	ROM 101131	ABGYB144-06	JF435831
Uroderma bilobatum	ROM 101135	ABGYB148-06	JF435832	JF458546
Uroderma bilobatum	ROM 101150	ABGYB161-06	JF435833
Uroderma bilobatum	ROM 101151	ABGYB162-06	JF435834
Uroderma bilobatum	ROM 101152	ABGYB163-06	JF435835	JF458547
Uroderma bilobatum	ROM 101166	ABGYB175-06	JF435836	JF458548
Uroderma bilobatum	ROM 102891	ABGYB189-06	JF435837	JF458549
Uroderma bilobatum	ROM 102928	ABGYB226-06	JF435838
Uroderma bilobatum	ROM 102995	ABGYB291-06	JF435839
Uroderma bilobatum	ROM 102996	ABGYB292-06	JF435840	JF458550
Uroderma bilobatum	ROM 102998	ABGYB294-06	JF435841
Uroderma bilobatum	ROM 103039	ABGYB332-06	JF435842
Uroderma bilobatum	ROM 103082	ABGYB375-06	JF435843	JF458551
Uroderma bilobatum	ROM 103087	ABGYB380-06	JF435844
Uroderma bilobatum	ROM 103118	ABGYB411-06	JF435845
Uroderma bilobatum	ROM 103119	ABGYB412-06	JF435846
Uroderma bilobatum	ROM 103202	ABGYB468-06	JF435847
Uroderma bilobatum	ROM 103224	ABGYB489-06	JF435848	JF458552
Uroderma bilobatum	ROM 103225	ABGYB490-06	JF435849
Uroderma bilobatum	ROM 103226	ABGYB491-06	JF435850
Uroderma bilobatum	ROM 103227	ABGYB492-06	JF435851
Uroderma bilobatum	ROM 103228	ABGYB493-06	JF435852	JF458553
Uroderma bilobatum	ROM 103253	ABGYB518-06	JF435826
Uroderma bilobatum	ROM 103299	ABGYB563-06	JF435827
Uroderma bilobatum	ROM 103334	ABGYB593-06	JF435828
Uroderma bilobatum	ROM 103467	ABGYB703-06	JF435829
Uroderma bilobatum	ROM 104778	ABGYC001-06	JF435882	JF458573
Uroderma bilobatum	ROM 106617	ABGYC107-06	JF435883	JF458574
Uroderma bilobatum	ROM 106645	ABGYC133-06	JF435884
Uroderma bilobatum	ROM 107181	ABGYC365-06	JF435885	JF458575
Uroderma bilobatum	ROM 107455	ABGYC599-06	JF435886
Uroderma bilobatum	ROM 108142	ABGYC741-06	JF435887	JF458576
Uroderma bilobatum	ROM 108160	ABGYC757-06	JF435888
Uroderma bilobatum	ROM 108272	ABGYD049-06	JF435870	JF458566
Uroderma bilobatum	ROM 108437	ABGYD134-06	JF435871	JF458567
Uroderma bilobatum	ROM 108440	ABGYD137-06	JF435872	JF458568
Uroderma bilobatum	ROM 108491	ABGYD171-06	JF435873
Uroderma bilobatum	ROM 108521	ABGYD194-06	JF435874	JF458569
Uroderma bilobatum	ROM 108655	ABGYD316-06	JF435875	JF458570
Uroderma bilobatum	ROM 108656	ABGYD317-06	JF435876	JF458571
Uroderma bilobatum	ROM 108716	ABGYD372-06	JF435877
Uroderma bilobatum	ROM 108782	ABGYD431-06	JF435878
Uroderma bilobatum	ROM 108791	ABGYD440-06	JF435879	JF458572
Uroderma bilobatum	ROM 108824	ABGYD473-06	JF435880
Uroderma bilobatum	ROM 108845	ABGYD491-06	JF435881
Uroderma bilobatum	ROM 111718	ABGYE269-06	JF435866	JF458563
Uroderma bilobatum	ROM 111763	ABGYE313-06	JF435867	JF458564
Uroderma bilobatum	ROM 111764	ABGYE314-06	JF435868
Uroderma bilobatum	ROM 111928	ABGYE461-06	JF435869	JF458565
Uroderma bilobatum	ROM 113589	ABGYF067-06	JF435860	JF458558
Uroderma bilobatum	ROM 113665	ABGYF119-06	JF435861	JF458559
Uroderma bilobatum	ROM 113666	ABGYF120-06	JF435862	JF458560
Uroderma bilobatum	ROM 113769	ABGYF199-06	JF435863
Uroderma bilobatum	ROM 113820	ABGYF240-06	JF435864	JF458561
Uroderma bilobatum	ROM 114665	ABGYF297-06	JF435865	JF458562
Uroderma bilobatum	ROM 116642	ABGYG500-06	JF435857	JF458556
Uroderma bilobatum	ROM 116695	ABGYG549-06	JF435858	JF458557
Uroderma bilobatum	ROM 116733	ABGYG572-06	JF435859
Uroderma bilobatum	ROM 119192	ABGYG764-08	JF456031
Uroderma bilobatum	ROM 119276	ABGYG848-08	JF456030
Uroderma bilobatum	ROM F38032	ABSCA035-06	JF435933
Uroderma bilobatum	ROM 104235	ABSCA051-06	JF435853
Uroderma bilobatum	ROM 104350	ABSCA112-06	JF435854
Uroderma bilobatum	ROM 104351	ABSCA113-06	JF435855	JF458554
Uroderma bilobatum	ROM F44037	ABSCA136-06	JF435856	JF458555
Uroderma bilobatum	ROM 117424	ABSMS262-06	EU097062
Uroderma bilobatum	ROM 117450	ABSMS288-06	EU097063
Uroderma bilobatum	ROM 117603	ABSMS441-06	EU097061
Uroderma bilobatum	ROM 117628	ABSMS466-06	EU097064
Uroderma bilobatum	ROM 117644	ABSMS482-06	EU097065
Uroderma bilobatum	ROM 117647	ABSMS485-06	EU097066
Uroderma bilobatum	ROM 117015	ABSRA426-06	JF435932	JF458594
Uroderma bilobatum	ROM 100936	BCBN340-05	EF080788
Uroderma bilobatum	ROM 100965	BCBN346-05	EF080789
Uroderma bilobatum	ROM 101030	BCBN354-05	EF080790
Uroderma bilobatum	ROM 101094	BCBN359-05	EF080791
Uroderma bilobatum	ROM 104027	BCBN575-05	JF435944	JF458601
Uroderma bilobatum	ROM 104028	BCBN576-05	JF435945
Uroderma bilobatum	ROM 104050	BCBN590-05	JF435943	JF458600
Uroderma bilobatum	ROM 104233	BCBN628-05	JF435934
Uroderma bilobatum	ROM 104234	BCBN629-05	JF435935
Uroderma bilobatum	ROM 104368	BCBN711-05	JF435936	JF458595
Uroderma bilobatum	ROM 105204	BCBN794-05	JF435946	JF458602
Uroderma bilobatum	ROM 106073	BCBN979-05	JF435942
Uroderma bilobatum	ROM 108309	BCBNT431-06	JF435939	JF458598
Uroderma bilobatum	ROM 108319	BCBNT441-06	JF435940	JF458599
Uroderma bilobatum	ROM 108320	BCBNT442-06	JF435941
Uroderma bilobatum	ROM 113920	BCBNT741-06	JF435937	JF458596
Uroderma bilobatum	ROM 113987	BCBNT769-06	JF435938	JF458597
